# Supplementary material for: Hierarchical 3D FeCoNi Alloy/CNT @ Carbon Nanofiber Sponges as High-Performance Microwave Absorbers with Infrared Camouflage
Source: Materials (Basel). 2024 Dec 30;18(1):113. doi: 10.3390/ma18010113 (PMC11720863; doi:10.3390/ma18010113)
Supplement: Supplementary file 1 [file materials-18-00113-s001.zip]

Archive with 1 entries (1 files):
- materials-3359740-supplementary.pdf
